# Supplementary material for: Forward and reverse genetic dissection of morphogenesis identifies filament-competent Candida auris strains
Source: Nat Commun. 2021 Dec 10;12:7197. doi: 10.1038/s41467-021-27545-5 (PMC8664941; doi:10.1038/s41467-021-27545-5)
Supplement: Supplementary file 3 — Source Data [file 41467_2021_27545_MOESM3_ESM.xlsx]

## Sheet: 1A
Strain	Clade	Biological_Replicate	AtMT_TE(%)
AR0381	II	a	0.00333333
AR0381	II	b	0.00209524
AR0381	II	c	0.00209524
AR0382	I	a	0.201905
AR0382	I	b	0.16419
AR0382	I	c	0.114
AR0383	III	a	0.00504762
AR0383	III	b	0.00314286
AR0383	III	c	0.00485714
AR0386	IV	a	0.0300952
AR0386	IV	b	0.026381
AR0386	IV	c	0.035
AR0387	I	a	0.113333
AR0387	I	b	0.094
AR0387	I	c	0.0477143

## Sheet: 3D
Strain	Clade	Condition	Targeted_Integration_Rate(%)	Technical_Replicate	Biological_Replicate
AR387	I	Cas9 RFP	17.1975	1	a
AR387	I	Cas9 RFP	19.7832	2	a
AR387	I	Cas9 RFP	17.3367	3	b
AR387	I	Cas9 RFP	3.34347	4	b
AR387	I	Cas9 RFP	13.3721	5	c
AR387	I	Cas9 RFP	24.5989	6	c
AR387	I	Cas9 sgRNA RFP	41.1444	1	a
AR387	I	Cas9 sgRNA RFP	40.1003	2	a
AR387	I	Cas9 sgRNA RFP	30.9963	3	b
AR387	I	Cas9 sgRNA RFP	43.6975	4	b
AR387	I	Cas9 sgRNA RFP	55.0201	5	c
AR387	I	Cas9 sgRNA RFP	57.5188	6	c
AR387	I	RFP	18.3908	1	a
AR387	I	RFP	16.3636	2	a
AR387	I	RFP	18.5075	3	b
AR387	I	RFP	5.42636	4	b
AR387	I	RFP	19.9482	5	c
AR387	I	RFP	22.5182	6	c
AR386	IV	Cas9 RFP	1.84049	1	a
AR386	IV	Cas9 RFP	4.1791	2	a
AR386	IV	Cas9 RFP	3.38983	3	b
AR386	IV	Cas9 RFP	2.3569	4	b
AR386	IV	Cas9 RFP	2.52708	5	c
AR386	IV	Cas9 RFP	2.5	6	c
AR386	IV	Cas9 sgRNA RFP	23.9234	1	a
AR386	IV	Cas9 sgRNA RFP	35.9833	2	a
AR386	IV	Cas9 sgRNA RFP	15.1832	3	b
AR386	IV	Cas9 sgRNA RFP	20.2532	4	b
AR386	IV	Cas9 sgRNA RFP	29.2576	5	c
AR386	IV	Cas9 sgRNA RFP	28.4091	6	c
AR386	IV	RFP	2.27743	1	a
AR386	IV	RFP	1.06952	2	a
AR386	IV	RFP	1.9084	3	b
AR386	IV	RFP	1.59236	4	b
AR386	IV	RFP	1.19403	5	c
AR386	IV	RFP	2.94118	6	c
AR383	III	Cas9 RFP	8.92256	1	a
AR383	III	Cas9 RFP	11.1111	2	a
AR383	III	Cas9 RFP	7.55556	3	b
AR383	III	Cas9 RFP	8.33333	4	b
AR383	III	Cas9 RFP	15	5	c
AR383	III	Cas9 RFP	23.6735	6	c
AR383	III	Cas9 sgRNA RFP	39.8821	1	a
AR383	III	Cas9 sgRNA RFP	42.8	2	a
AR383	III	Cas9 sgRNA RFP	30.3468	3	b
AR383	III	Cas9 sgRNA RFP	26.776	4	b
AR383	III	Cas9 sgRNA RFP	24.8148	5	c
AR383	III	Cas9 sgRNA RFP	32.2767	6	c
AR383	III	RFP	5.72988	1	a
AR383	III	RFP	3.49741	2	a
AR383	III	RFP	4.27215	3	b
AR383	III	RFP	6.54952	4	b
AR383	III	RFP	3.84615	5	c
AR383	III	RFP	3.67534	6	c
AR381	II	Cas9 RFP	11.1111	1	a
AR381	II	Cas9 RFP	12.5	2	a
AR381	II	Cas9 RFP	30.7692	3	b
AR381	II	Cas9 RFP	60	4	b
AR381	II	Cas9 RFP	26.9231	5	c
AR381	II	Cas9 RFP	10.5263	6	c
AR381	II	Cas9 sgRNA RFP	80.7692	1	a
AR381	II	Cas9 sgRNA RFP	69.2308	2	a
AR381	II	Cas9 sgRNA RFP	84.127	3	b
AR381	II	Cas9 sgRNA RFP	92.1569	4	b
AR381	II	Cas9 sgRNA RFP	70.9677	5	c
AR381	II	Cas9 sgRNA RFP	69.4444	6	c
AR381	II	RFP	8.33333	1	a
AR381	II	RFP	10	2	a
AR381	II	RFP	7.69231	3	b
AR381	II	RFP	27.2727	4	b
AR381	II	RFP	22.7273	5	c
AR381	II	RFP	33.3333	6	c

## Sheet: 4C
Genotype	Target_Gene	FC	Biological_Replicate
ace2	CTS1	0.393654	A
ace2	CTS1	0.662044	B
ace2	CTS1	0.70466	C
ace2	CHS2	0.744839	A
ace2	CHS2	0.74312	B
ace2	CHS2	3.11666	C
ace2ACE2	CTS1	0.640232	A
ace2ACE2	CTS1	0.640232	B
ace2ACE2	CTS1	0.939523	C
ace2ACE2	CHS2	0.740549	A
ace2ACE2	CHS2	0.50581	B
ace2ACE2	CHS2	0.876606	C
tao3TAO3	CTS1	0.41492	A
tao3TAO3	CTS1	0.986288	B
tao3TAO3	CTS1	0.857891	C
tao3TAO3	CHS2	0.516205	A
tao3TAO3	CHS2	0.742059	B
tao3TAO3	CHS2	0.718172	C
tao3	CTS1	0.575678	A
tao3	CTS1	0.368567	B
tao3	CTS1	0.207956	C
tao3	CHS2	1.25992	A
tao3	CHS2	1.29834	B
tao3	CHS2	0.501662	C

## Sheet: 5D
Genotype	Target_Gene	FC	Biological_Replicate
elm1	CTS1	2.4144	A
elm1	CTS1	2.71634	B
elm1	CTS1	9.28541	C
elm1	CHS2	1.39959	A
elm1	CHS2	0.934111	B
elm1	CHS2	1.16685	C
elm1ELM1	CTS1	0.773782	A
elm1ELM1	CTS1	0.497695	B
elm1ELM1	CTS1	0.76755	C
elm1ELM1	CHS2	0.917355	A
elm1ELM1	CHS2	0.979496	B
elm1ELM1	CHS2	0.652227	C

## Sheet: 6A
Days	WT	elm1	elm1+ELM1	PBS
1	1
1	1
1	1
1	1
1	1
1	1
1	1
1	1
1	1
1	1
1	1
1	1
1	1
2	1
2	1
2	1
2	1
2	1
4	1
1		1
1		1
2		1
2		1
2		1
2		1
2		1
2		1
2		1
3		1
3		1
3		1
10		0
10		0
10		0
10		0
10		0
10		0
10		0
10		0
1			1
1			1
1			1
1			1
1			1
1			1
1			1
1			1
1			1
1			1
1			1
1			1
1			1
1			1
1			1
2			1
3			1
3			1
3				1
10				0
10				0
10				0
10				0
10				0
10				0
10				0
10				0
10				0
10				0
10				0
10				0
10				0
10				0
10				0
10				0
10				0

## Sheet: Supplementary Fig. 5A
Days	WT	tao3	tao3+TAO3	PBS
1	1
1	1
1	1
1	1
1	1
1	1
1	1
1	1
1	1
1	1
1	1
1	1
1	1
2	1
2	1
2	1
2	1
2	1
4	1
1
1
1
1
1
1
2
2
2
2
2
2
2
2
2
2
2
2
3
10
1
1
1
1
1
1
1
1
1
1
1
1
1
2
2
2
2
2
2
2
1		1
1		1
1		1
1		1
1		1
1		1
1		1
2		1
2		1
2		1
2		1
2		1
2		1
2		1
2		1
2		1
3		1
3		1
3		1
10		0
1			1
1			1
1			1
1			1
1			1
1			1
1			1
1			1
1			1
1			1
1			1
1			1
1			1
1			1
1			1
1			1
2			1
2			1
2			1
10			0
3				1
10				0
10				0
10				0
10				0
10				0
10				0
10				0
10				0
10				0
10				0
10				0
10				0
10				0
10				0
10				0
10				0
10				0

## Sheet: Supplementary Fig. 5B
Days	WT	ace2	ace2+ACE2	PBS
1	1
1	1
1	1
1	1
1	1
1	1
1	1
1	1
1	1
1	1
1	1
1	1
1	1
2	1
2	1
2	1
2	1
2	1
4	1
1		1
1		1
1		1
1		1
1		1
1		1
2		1
2		1
2		1
2		1
2		1
2		1
2		1
2		1
2		1
2		1
2		1
2		1
3		1
10		0
1			1
1			1
1			1
1			1
1			1
1			1
1			1
1			1
1			1
1			1
1			1
1			1
1			1
2			1
2			1
2			1
2			1
2			1
2			1
2			1
3				1
10				0
10				0
10				0
10				0
10				0
10				0
10				0
10				0
10				0
10				0
10				0
10				0
10				0
10				0
10				0
10				0
10				0
